# Supplementary material for: Postnatal developmental dynamics of cell type specification genes in Brn3a/Pou4f1 Retinal Ganglion Cells
Source: Neural Dev. 2018 Jun 29;13:15. doi: 10.1186/s13064-018-0110-0 (PMC6025728; doi:10.1186/s13064-018-0110-0)
Supplement: Supplementary file 1 — Table S1. Semi-quantitative assessment of the expression of potential Brn3a target genes by ISH densitometry. (ZIP 47 kb) [file 13064_2018_110_MOESM1_ESM.zip]

Archive with 2 entries (2 files):
- SupplTable1.docx
- SupplTable_1.xlsx
