# Supplementary material for: Postnatal developmental dynamics of cell type specification genes in Brn3a/Pou4f1 Retinal Ganglion Cells
Source: Neural Dev. 2018 Jun 29;13:15. doi: 10.1186/s13064-018-0110-0 (PMC6025728; doi:10.1186/s13064-018-0110-0)
Supplement: Supplementary file 1 — Table S1. Semi-quantitative assessment of the expression of potential Brn3a target genes by ISH densitometry. (ZIP 47 kb) [file 13064_2018_110_MOESM1_ESM.zip › SupplTable_1.xlsx]

## Sheet: A_P0
Gene	Genotype	'NbNr'	'GCLNr'	'NbMean'	'GCLMean'	'NbMedian'	'GCLMedian'	'ttest2Call'	'ttest2pval'	'KStest2Call'	'KStest2pval'	'WTvsKOttest2Call'	'WTvsKOttest2pval'	'WTvsKOKStest2Call'	'WTvsKOKStest2pval'
'Ankrd13b'	'WT'	9	9	71.9556	102.144	73.3	103.6	1	1.46283e-07	1	5.41282e-05	0	0.0672256	0	0.0778483
'Ankrd13b'	'KO'	9	9	55.4889	93.2333	51.8	96.9	1	8.53065e-08	1	5.41282e-05
'Cdh4'	'WT'	9	9	40.8222	50.3222	40.3	46.6	1	0.0133954	1	0.018663	1	0.000265904	1	5.41282e-05
'Cdh4'	'KO'	9	9	32.7556	34.5889	35.6	34.8	0	0.462731	0	0.603001
'Elfn1'	'WT'	9	9	53.2111	61.8889	58.2	66.5	0	0.21358	0	0.249996	0	0.131865	0	0.156279
'Elfn1'	'KO'	3	3	57.2667	78.2333	57.9	79.3	1	0.000523749	1	0.0326217
'Eml1'	'WT'	9	9	67.4222	77.8556	62.8	73.6	1	0.0411023	1	0.018663	0	0.115678	0	0.603001
'Eml1'	'KO'	9	9	57.2333	71.0444	62.2	72.1	1	0.000675301	1	0.000492104
'Foxp2'	'WT'	9	9	37.8444	50.2556	37.9	49	1	0.000384845	1	0.000492104	0	0.066477	0	0.249996
'Foxp2'	'KO'	9	9	36.2556	42.8667	38.7	44.1	0	0.0556487	1	0.018663
'Hpca'	'WT'	9	9	61.3111	107.933	56.6	107.4	1	2.76958e-08	1	5.41282e-05	1	0.00102068	1	0.00504753
'Hpca'	'KO'	6	6	58	88.0667	57.9	86.9	1	1.37875e-05	1	0.00129974
'Gabra1'	'WT'	9	9	95.5556	95.4333	93.7	97.4	0	0.970695	0	0.957475	1	2.43939e-05	1	0.000492104
'Gabra1'	'KO'	9	9	82.8111	75.9333	79	73.9	1	0.0436945	0	0.0778483
'Grm4'	'WT'	6	6	95.6	103.2	94.8	101.55	0	0.0722423	0	0.318028	0	0.367397	0	0.532672
'Grm4'	'KO'	9	9	75.3889	99.6	78.4	99.8	1	5.77839e-07	1	5.41282e-05
'Plppr3'	'WT'	9	9	71.4556	116.478	70.5	118.8	1	1.04118e-11	1	5.41282e-05	0	0.937172	0	0.957475
'Plppr3'	'KO'	9	9	63.5444	116.733	57	117.6	1	1.39465e-09	1	5.41282e-05
'Mapk10'	'WT'	9	9	53.4667	76.2667	54	81	1	0.00419439	1	0.018663	1	0.0028553	1	0.018663
'Mapk10'	'KO'	9	9	43.0889	57.5	44.5	56.2	1	7.57648e-07	1	5.41282e-05
'Nptx1'	'WT'	9	9	59.4889	78.2778	57.4	75.9	1	3.47405e-05	1	0.000492104	1	0.0329277	0	0.231786
'Nptx1'	'KO'	6	6	64.7333	68.3833	67.05	68.3	0	0.390338	0	0.318028
'Nptx2'	'WT'	9	9	65.5222	68.3333	63.1	71.2	0	0.503627	0	0.603001	0	0.57978	0	0.249996
'Nptx2'	'KO'	9	9	55.9778	66.0778	56.6	67	1	5.63607e-05	1	0.000492104
'Ntrk1'	'WT'	9	9	60.4556	82.2889	61.7	80.3	1	8.53435e-05	1	0.000492104	0	0.157367	0	0.249996
'Ntrk1'	'KO'	9	9	50.8333	76.0667	48.7	76.5	1	1.52843e-08	1	5.41282e-05
'Pcdh20'	'WT'	9	9	52.3111	52.2444	52.7	53	0	0.982252	0	0.957475	0	0.710788	0	0.603001
'Pcdh20'	'KO'	9	9	45.6111	53.1667	44.1	53.8	1	0.000466219	1	0.000492104
'Pick1'	'WT'	9	9	87.0889	104.222	88	104	1	0.00049518	1	0.00345072	0	0.7242	0	0.603001
'Pick1'	'KO'	9	9	78.0556	105.578	80.6	108.1	1	1.36251e-06	1	5.41282e-05
'Pip5kl1'	'WT'	9	9	69.2	71.0889	68.7	71.3	0	0.164031	0	0.0778483	0	0.788453	0	0.0778483
'Pip5kl1'	'KO'	9	9	64.5889	70.2667	61.5	66.2	0	0.212801	0	0.249996
'Rims1'	'WT'	9	9	48.7556	114.444	49.3	116.1	1	3.91106e-14	1	5.41282e-05	1	0.0239741	1	0.00345072
'Rims1'	'KO'	9	9	49.7	128.744	48.7	126.7	1	1.22395e-10	1	5.41282e-05
'Rtn4rl2'	'WT'	9	9	52.8222	67.4889	52.3	68.6	1	2.4027e-05	1	0.000492104	0	0.698404	0	0.957475
'Rtn4rl2'	'KO'	9	9	50.4	66.0222	51.2	68.9	1	5.61491e-05	1	0.000492104
'Rbfox1'	'WT'	9	9	48.1222	68.3889	48.4	68	1	1.46017e-07	1	5.41282e-05	0	0.245911	0	0.603001
'Rbfox1'	'KO'	9	9	51.4	71.6778	52	70.4	1	6.51561e-07	1	5.41282e-05
'Pnkd'	'WT'	9	9	69.5667	83.7778	73	88.7	1	0.00307523	1	0.018663	1	0.00475627	1	0.018663
'Pnkd'	'KO'	9	9	61.4333	71.3889	61.1	69.2	1	0.00455765	1	0.018663
'Sez6l2'	'WT'	9	9	65.0778	84.1667	65.6	82.9	1	0.00197355	1	0.018663	1	0.031896	1	0.018663
'Sez6l2'	'KO'	9	9	55.9444	74.3889	59.4	76.4	1	0.000141231	1	0.000492104
'Snap91'	'WT'	9	9	52.0333	76.2	53.5	83.1	1	0.00025982	1	0.000492104	0	0.160679	0	0.0778483
'Snap91'	'KO'	9	9	45.8111	68.3667	44.9	65.6	1	3.22623e-07	1	5.41282e-05
'Tmem25'	'WT'	9	9	56.9556	65.3333	57.1	66.2	1	0.00980898	1	0.018663	0	0.829667	0	0.603001
'Tmem25'	'KO'	9	9	55.3333	64.6333	55.9	63.5	1	0.000706902	1	5.41282e-05
'Tmem91'	'WT'	9	9	57.5778	65.8111	58.2	66.2	1	0.0144882	1	0.018663	0	0.997096	0	0.724871
'Tmem91'	'KO'	6	6	58.9667	65.8	58.95	65.6	1	3.53502e-05	1	0.00129974
'Tshz2'	'WT'	9	9	45.2444	55.0444	42.2	57.1	0	0.0604791	0	0.0778483	0	0.400762	0	0.249996
'Tshz2'	'KO'	9	9	45.7	51.3222	42.4	50.5	0	0.0742739	1	0.018663
'Tusc5'	'WT'	9	9	59.5	66.4111	64.4	63.4	0	0.138853	0	0.603001	0	0.0754123	0	0.362589
'Tusc5'	'KO'	6	6	44.9833	58.2167	45.35	58.65	1	0.00243175	1	0.0122382

## Sheet: B_P3
Gene	Genotype	'NbNr'	'GCLNr'	'NbMean'	'GCLMean'	'NbMedian'	'GCLMedian'	'ttest2Call'	'ttest2pval'	'KStest2Call'	'KStest2pval'	'WTvsKOttest2Call'	'WTvsKOttest2pval'	'WTvsKOKStest2Call'	'WTvsKOKStest2pval'
'Ankrd13b'	'WT'	9	9	6.07778	27.3333	10.3	26.7	1	5.13288e-05	1	0.000492104	0	0.295827	0	0.603001
'Ankrd13b'	'KO'	9	9	13.2556	31.1444	13	31.2	1	2.58883e-05	1	5.41282e-05
'Cdh4'	'WT'	9	9	4.61111	12.1667	5.3	13.4	0	0.106209	0	0.249996	1	0.0161391	1	0.018663
'Cdh4'	'KO'	9	9	8.37778	1.18889	8.7	2.6	1	0.0024149	1	0.018663
'Elfn1'	'WT'	9	9	7.7	9.18889	5.5	10.5	0	0.719185	0	0.603001	0	0.121087	0	0.362589
'Elfn1'	'KO'	6	6	2.5	15.5	3.3	16.05	1	0.00249698	1	0.0122382
'Eml1'	'WT'	9	9	14.0111	31.2333	14.7	31.1	1	8.25794e-06	1	5.41282e-05	0	0.452396	0	0.603001
'Eml1'	'KO'	9	9	20.2222	34.9111	16.4	26.1	1	0.00722334	1	0.018663
'Foxp2'	'WT'	9	9	9.67778	17.5889	11.4	16.7	1	0.00275299	1	0.018663	0	0.0942866	0	0.249996
'Foxp2'	'KO'	9	9	14.0222	13.6778	10.9	15.8	0	0.92205	0	0.603001
'Hpca'	'WT'	9	9	6.88889	65.1556	6.7	65.1	1	1.54252e-13	1	5.41282e-05	0	0.144869	0	0.249996
'Hpca'	'KO'	9	9	10.9667	57.8778	10.2	59.7	1	5.10571e-08	1	5.41282e-05
'Gabra1'	'WT'	9	9	12.5778	16.2889	15.3	16.1	0	0.235177	0	0.603001	0	0.131553	0	0.0778483
'Gabra1'	'KO'	9	9	4.18889	12.5556	2.5	11	1	0.00500892	1	0.018663
'Grm4'	'WT'	9	9	26.4667	43.0111	27.3	41.7	1	0.00535187	1	0.018663	0	0.120714	0	0.249996
'Grm4'	'KO'	9	9	22.5778	35.5889	21.3	38.2	1	0.000271494	1	0.00345072
'Plppr3'	'WT'	9	9	20.4889	48.4	20.9	52	1	5.08673e-06	1	0.000492104	0	0.0606749	0	0.0778483
'Plppr3'	'KO'	9	9	23.2667	58.1556	19.9	59.5	1	1.04212e-06	1	0.000492104
'Mapk10'	'WT'	9	9	4.65556	28.0556	5.7	28.5	1	6.45343e-06	1	5.41282e-05	0	0.713063	0	0.957475
'Mapk10'	'KO'	9	9	9.71111	26.6333	6.1	27.5	1	0.000173724	1	0.00345072
'Nptx1'	'WT'	9	9	-5.11111	2.71111	2.5	18.9	0	0.514057	1	0.018663	0	0.11875	0	0.603001
'Nptx1'	'KO'	9	9	11.0222	19.4444	12.3	19.9	1	0.0128382	1	0.018663
'Nptx2'	'WT'	9	9	5.81111	16.5111	7.9	17	1	0.0030083	1	0.000492104	0	0.810033	0	0.603001
'Nptx2'	'KO'	9	9	13.4111	15.7111	13.6	16.1	0	0.367156	0	0.603001
'Ntrk1'	'WT'	9	9	16.6	33.9556	17.5	35.3	1	2.48968e-05	1	0.000492104	0	0.335776	0	0.603001
'Ntrk1'	'KO'	9	9	23.8111	30.4	23.5	29.2	0	0.071252	1	0.018663
'Pcdh20'	'WT'	9	9	13.1667	7.88889	13.8	3.4	0	0.124188	0	0.0778483	0	0.959667	0	0.249996
'Pcdh20'	'KO'	9	9	6.32222	8.05556	5.6	7.3	0	0.414387	0	0.249996
'Pick1'	'WT'	9	9	14.9667	28.0111	13.1	28.2	1	0.000251464	1	0.000492104	0	0.282375	0	0.0778483
'Pick1'	'KO'	9	9	21.1222	24.7556	21.8	21.2	0	0.32584	0	0.957475
'Pip5kl1'	'WT'	9	9	16.7111	19.9667	11.1	19.3	0	0.375943	0	0.0778483	0	0.711756	0	0.957475
'Pip5kl1'	'KO'	9	9	20.8556	20.7	21.4	19.6	0	0.920646	0	0.603001
'Rims1'	'WT'	9	9	32.9778	91.4111	30.8	93.6	1	1.92492e-10	1	5.41282e-05	0	0.752094	0	0.957475
'Rims1'	'KO'	9	9	26.1222	93.2556	25.4	92.8	1	6.10685e-11	1	5.41282e-05
'Rtn4rl2'	'WT'	9	9	17.3444	27.1111	17.5	25.5	1	0.00406995	1	0.018663	1	0.0216052	0	0.249996
'Rtn4rl2'	'KO'	9	9	16.2111	18.7444	14.6	18.1	0	0.442946	0	0.957475
'Rbfox1'	'WT'	6	6	34.0833	49.6	33.35	49.5	1	0.0223916	0	0.0766451	0	0.445887	0	0.362589
'Rbfox1'	'KO'	9	9	23.3222	46.7	6.6	46.2	1	0.0172603	1	0.018663
'Pnkd'	'WT'	9	9	18.8	25.2	20.4	24.2	1	0.0216036	0	0.249996	0	0.957823	0	0.603001
'Pnkd'	'KO'	9	9	23.8667	25.0111	23.9	22.1	0	0.749301	0	0.957475
'Sez6l2'	'WT'	9	9	-2	15.6111	-2.1	15.3	1	3.40356e-06	1	5.41282e-05	1	0.00996469	1	0.018663
'Sez6l2'	'KO'	9	9	9.58889	24.9667	6.2	24.3	1	0.0169231	1	0.018663
'Snap91'	'WT'	9	9	3.45556	28.0667	3.2	26.4	1	6.81564e-10	1	5.41282e-05	1	0.0339692	1	0.018663
'Snap91'	'KO'	9	9	0.255556	21.7778	2.8	18.7	1	6.5382e-06	1	5.41282e-05
'Tmem25'	'WT'	9	9	22.6333	18.0667	21.7	17.8	0	0.0904021	0	0.0778483	0	0.749323	0	0.957475
'Tmem25'	'KO'	9	9	22.3667	17.0444	25.3	19	0	0.168943	0	0.0778483
'Tmem91'	'WT'	9	9	13.6444	17.7444	13.4	17.1	0	0.0662112	0	0.249996	0	0.099802	0	0.0778483
'Tmem91'	'KO'	9	9	23.8667	24.3778	24.5	28.6	0	0.900677	0	0.603001
'Tshz2'	'WT'	9	9	6.43333	20.5667	4.9	19.6	1	9.42086e-05	1	0.000492104	1	0.00578107	1	0.018663
'Tshz2'	'KO'	9	9	-0.9	13.1333	-1	13.5	1	2.5783e-06	1	0.000492104
'Tusc5'	'WT'	9	9	-1.68889	21.1889	-2	19.6	1	7.53603e-07	1	5.41282e-05	1	8.93984e-05	1	0.000363061
'Tusc5'	'KO'	6	6	1.43333	5.23333	3.15	3.2	0	0.273154	0	0.318028

## Sheet: C_P7
Gene	Genotype	'ONLNr'	'INLNr'	'GCLNr'	'ONLMean'	'INLMean'	'GCLMean'	'ONLMedian'	'INLMedian'	'GCLMedian'	'ttest2Call'	'ttest2pval'	'KStest2Call'	'KStest2pval'	'WTvsKOttest2Call'	'WTvsKOttest2pval'	'WTvsKOKStest2Call'	'WTvsKOKStest2pval'
'Ankrd13b'	'WT'	9	9	9	14.7222	28.0556	48.6222	14.7	28.4	46.3	1	9.96321e-06	1	5.41282e-05	1	0.0379	1	0.018663
'Ankrd13b'	'KO'	9	9	9	10.3444	26.9889	38.7667	6.8	27	35	1	0.0157362	0	0.0778483
'Cdh4'	'WT'	9	9	9	10.8	11.2889	31.5667	10.2	12	32.2	1	8.8766e-09	1	5.41282e-05	1	0.0110016	0	0.249996
'Cdh4'	'KO'	9	9	9	14.8333	18.8	22.1556	10.3	14.5	27.4	0	0.441133	0	0.603001
'Elfn1'	'WT'	9	9	9	40.7333	24.3333	25.6222	40.2	24.4	25.2	0	0.697535	0	0.603001	1	0.0306962	0	0.249996
'Elfn1'	'KO'	9	9	9	22.3778	17.8333	18.2444	22.6	18.7	17.2	0	0.892581	0	0.603001
'Eml1'	'WT'	9	9	9	25.5778	20.1556	34.0111	25.6	20.2	34.8	1	0.000257448	1	0.000492104	0	0.64296	0	0.957475
'Eml1'	'KO'	9	9	9	30.1444	20.9	32.4333	28.6	21.3	33.2	1	0.00144277	1	0.018663
'Foxp2'	'WT'	9	9	9	19.9111	31.7778	42.6444	20.3	37.6	42.6	1	0.042667	0	0.0778483	1	0.00043637	1	0.000492104
'Foxp2'	'KO'	9	9	9	10.7444	15.4556	21.1	10.6	15.5	21.2	0	0.159941	0	0.249996
'Hpca'	'WT'	9	9	9	12.1889	29.2333	88.3556	17.3	31.8	83.5	1	1.06171e-08	1	5.41282e-05	1	0.0105086	0	0.0778483
'Hpca'	'KO'	9	9	9	6.53333	18.8778	69.2778	7.8	21.6	69.9	1	3.26584e-07	1	5.41282e-05
'Gabra1'	'WT'	9	9	9	45.6111	62.5889	55.5444	46.3	64.2	57.9	0	0.293203	0	0.249996	0	0.235724	0	0.156279
'Gabra1'	'KO'	3	3	3	11.8333	26.6667	41.8	10.4	25.5	45.2	1	0.0247256	1	0.0326217
'Grm4'	'WT'	9	9	9	55.3	59.8667	59.4333	47.5	51.9	56.3	0	0.930414	0	0.249996	1	0.0404268	0	0.249996
'Grm4'	'KO'	9	9	9	30.9667	41.4	66.7111	31.8	39	67.9	1	1.96137e-06	1	0.000492104
'Plppr3'	'WT'	9	9	9	18.4444	49.8778	69.3889	17.6	51.7	71	1	0.00122721	1	0.00345072	0	0.162761	0	0.0778483
'Plppr3'	'KO'	9	9	9	21.5667	47.5556	61.6667	18.8	47.3	63.6	1	0.00526429	1	0.018663
'Mapk10'	'WT'	9	9	9	13.8556	18.3444	36.7889	13	17.9	34.4	1	1.42929e-08	1	5.41282e-05	1	0.00601096	1	0.018663
'Mapk10'	'KO'	9	9	9	-0.477778	11.5556	29.3444	-0.7	11.5	27.7	1	1.32707e-06	1	5.41282e-05
'Nptx1'	'WT'	9	9	9	16.4333	18.8556	36.8889	17.6	17.6	35.9	1	0.000173786	1	0.00345072	0	0.166689	0	0.0778483
'Nptx1'	'KO'	9	9	9	13.8889	21.2889	31.8444	14.8	20.4	29	1	0.0010463	1	0.00345072
'Nptx2'	'WT'	9	9	9	7.83333	12.5778	24.1222	9.6	12.8	23.4	1	0.000689923	1	0.00345072	0	0.471832	1	0.018663
'Nptx2'	'KO'	9	9	9	16.0444	21.7	26.0778	19.8	26.6	27.3	0	0.22588	0	0.603001
'Ntrk1'	'WT'	9	9	9	23.5111	34.5222	40.2556	25.8	34	40.4	1	0.0181865	0	0.0778483	0	0.21372	0	0.249996
'Ntrk1'	'KO'	9	9	9	18.3	31.6111	37.0889	17.4	30	36.4	0	0.0593235	1	0.018663
'Pcdh20'	'WT'	9	9	9	27.9667	27.8444	12.3222	29.3	29.5	12.3	1	0.00385518	1	0.00345072	0	0.136354	1	0.0434847
'Pcdh20'	'KO'	6	6	6	10.6667	7.78333	5.35	11.25	6.75	6.05	0	0.293154	0	0.809557
'Pick1'	'WT'	9	9	9	26.8556	33.4111	34.5222	27.5	33.7	35	0	0.660288	0	0.603001	0	0.897633	0	0.957475
'Pick1'	'KO'	9	9	9	20.0667	26.3889	34.9333	17.1	25.7	35.3	1	0.0361349	0	0.0778483
'Pip5kl1'	'WT'	9	9	9	20.6222	22.8333	30.2444	22	22.9	29.2	1	0.0447056	1	0.018663	1	0.0136017	1	0.018663
'Pip5kl1'	'KO'	9	9	9	23.7556	23.3889	20.2111	19.6	22.9	19.4	0	0.229585	0	0.249996
'Rims1'	'WT'	9	9	9	15.7111	48.6444	81.6667	14.6	47.6	86.9	1	2.86007e-06	1	5.41282e-05	0	0.499475	0	0.603001
'Rims1'	'KO'	9	9	9	16.9667	43.5111	86.4111	19.6	42.3	89	1	1.84813e-06	1	0.000492104
'Rtn4rl2'	'WT'	9	9	9	36.9778	47.0889	27.5222	40	46.6	28.3	1	3.57168e-06	1	5.41282e-05	1	0.000144736	1	0.0022138
'Rtn4rl2'	'KO'	6	6	6	24.9833	37.7833	12.7333	27.05	37.05	13.5	1	2.24684e-07	1	0.00129974
'Rbfox1'	'WT'	9	9	9	43.1667	55.4889	64.2556	37.1	51	62.1	0	0.0515643	1	0.018663	0	0.439385	0	0.603001
'Rbfox1'	'KO'	9	9	9	18.8556	40.3556	60.3	15.1	36.4	61	1	0.00226798	1	0.018663
'Pnkd'	'WT'	9	9	9	23.9444	25.8889	38.4889	23.8	26	37.7	1	0.000160363	1	0.000492104	0	0.343232	0	0.603001
'Pnkd'	'KO'	9	9	9	27.9778	32.9222	34.6	27.8	33	37.6	0	0.662664	0	0.603001
'Sez6l2'	'WT'	9	9	9	9.61111	17.8778	39.6	8.9	18.4	41.6	1	1.38913e-07	1	5.41282e-05	1	0.0246094	1	0.018663
'Sez6l2'	'KO'	9	9	9	16.8333	26	32.5444	17.5	25.8	33.4	1	0.0180144	1	0.018663
'Snap91'	'WT'	9	9	9	14.3444	29.3556	59.4444	16.6	31.4	60.8	1	7.47426e-07	1	5.41282e-05	0	0.108568	0	0.249996
'Snap91'	'KO'	9	9	9	6.46667	22.3444	51.3778	6.7	24	53.8	1	1.41171e-05	1	0.000492104
'Tmem25'	'WT'	9	9	9	25.6667	24.7111	25.2111	24.8	26.1	27.2	0	0.919034	0	1	0	0.28317	0	0.603001
'Tmem25'	'KO'	9	9	9	20.1667	26.1667	29.7111	16.7	26.4	29.5	0	0.132116	0	0.603001
'Tmem91'	'WT'	9	9	9	17.4222	26.1222	33.6556	18.2	27.9	33.3	1	0.0238644	0	0.0778483	1	6.28197e-06	1	0.000363061
'Tmem91'	'KO'	6	6	6	11.0833	15.45	17.5	12.2	17.55	16.55	0	0.533477	0	0.809557
'Tshz2'	'WT'	9	9	9	5.67778	11.1	21.1111	4.5	8.7	21	1	0.00291225	1	0.018663	0	0.592118	0	0.622804
'Tshz2'	'KO'	3	3	3	-4.23333	4.96667	23.2	-4.9	4.2	21.7	1	0.000927306	1	0.0326217
'Tusc5'	'WT'	9	9	9	7.47778	8.94444	36.8111	5.7	10.4	38.5	1	6.17119e-06	1	0.000492104	1	3.81377e-06	1	0.000492104
'Tusc5'	'KO'	9	9	9	2.26667	7.37778	10.6778	4	9.4	12.1	0	0.412036	0	0.957475

## Sheet: D_P14
Gene	Genotype	'ONLNr'	'INLNr'	'GCLNr'	'ONLMean'	'INLMean'	'GCLMean'	'ONLMedian'	'INLMedian'	'GCLMedian'	'ttest2Call'	'ttest2pval'	'KStest2Call'	'KStest2pval'	'WTvsKOttest2Call'	'WTvsKOttest2pval'	'WTvsKOKStest2Call'	'WTvsKOKStest2pval'
'Ankrd13b'	'WT'	9	9	9	24.7667	31.6556	32.3667	29.5	37	37.3	0	0.884435	0	0.957475	1	0.0294642	0	0.0778483
'Ankrd13b'	'KO'	9	9	9	34	45.2667	43.7889	33.8	47.5	40.4	0	0.747643	0	0.957475
'Cdh4'	'WT'	9	9	9	25.9333	22.7778	29.8444	26.7	24.4	29.4	1	0.0241451	0	0.0778483	1	0.0304551	1	0.00345072
'Cdh4'	'KO'	9	9	9	31.7556	27.5222	19.9889	33	28.7	19	0	0.0908542	1	0.018663
'Elfn1'	'WT'	9	9	9	29.3	16.8778	21.2444	26	11.2	22.9	0	0.366316	0	0.249996	1	1.19782e-06	1	5.41282e-05
'Elfn1'	'KO'	9	9	9	29.9667	17.1556	4.45556	30.4	18.1	4.5	1	3.48826e-06	1	0.000492104
'Eml1'	'WT'	9	9	9	37.3444	30.2444	25.5444	34.8	29.9	27.1	0	0.176382	0	0.249996	0	0.588659	0	0.603001
'Eml1'	'KO'	9	9	9	34.8	27.8556	27.5	34	28.2	27.2	0	0.856175	0	0.603001
'Foxp2'	'WT'	9	9	9	54.0778	50.2667	42.1333	54.7	48.4	45.5	0	0.164601	0	0.603001	1	0.00457489	1	0.00345072
'Foxp2'	'KO'	9	9	9	71.1333	63.9556	64.5	72.7	63	59.9	0	0.931746	0	0.603001
'Hpca'	'WT'	6	6	6	30.9667	62.2667	92.5667	30.2	63.85	91.8	1	0.00104659	1	0.00129974	1	1.96225e-05	1	0.00129974
'Hpca'	'KO'	6	6	6	32.8	58.05	63.8333	33.35	57.35	63.75	0	0.181386	0	0.0766451
'Gabra1'	'WT'	9	9	9	49.2333	68.5889	41.3111	53.7	76	44.1	1	0.00322046	1	0.018663	1	0.00971985	0	0.0778483
'Gabra1'	'KO'	9	9	9	29.7333	44.9111	25.0111	28.4	44.6	24	1	8.80597e-06	1	0.000492104
'Grm4'	'WT'	9	9	9	38.0444	54.0222	45.8111	34.7	52.8	46.5	1	0.00468148	1	0.018663	0	0.701528	0	0.957475
'Grm4'	'KO'	9	9	9	40.9	56.9333	44.5222	38.7	57.3	42.9	1	0.000218902	1	0.000492104
'Plppr3'	'WT'	9	9	9	21.5111	26.0778	35.8111	20.8	25.7	31.7	1	0.0240607	1	0.018663	1	0.00759453	1	0.00345072
'Plppr3'	'KO'	9	9	9	27.9667	26.9556	23.5889	27.8	27.5	24.3	0	0.111701	0	0.603001
'Mapk10'	'WT'	9	9	9	45.1556	46.9889	58.5556	40.1	47.6	58.4	1	0.0080703	1	0.018663	1	0.000628562	1	0.00345072
'Mapk10'	'KO'	9	9	9	44.2889	50.1556	41.7111	44.5	50.7	42.7	1	0.0290459	0	0.0778483
'Nptx1'	'WT'	9	9	9	6.75556	16.2556	36.7778	6.6	16.1	36.6	1	2.59896e-07	1	5.41282e-05	1	0.00568603	1	0.018663
'Nptx1'	'KO'	9	9	9	11.8333	18.1111	26.0667	11.7	17.9	25.7	1	0.0154023	1	0.018663
'Nptx2'	'WT'	9	9	9	17.7778	21.9111	21.0889	16.5	22.2	20.4	0	0.772592	0	0.957475	0	0.82847	0	0.957475
'Nptx2'	'KO'	9	9	9	23.4111	22.0444	20.3889	23.1	22.1	24.5	0	0.539149	0	0.249996
'Ntrk1'	'WT'	9	9	9	61.6667	100.156	99.8556	61.9	99.1	104.6	0	0.973882	0	0.249996	0	0.114086	0	0.0778483
'Ntrk1'	'KO'	9	9	9	65.6333	108.278	84.8667	65.8	112.1	84.2	1	2.82273e-06	1	0.000492104
'Pcdh20'	'WT'	9	9	9	19.5444	29.6889	32.5	22.1	32.2	27.6	0	0.593429	0	0.603001	1	0.0172861	1	0.018663
'Pcdh20'	'KO'	9	9	9	25.9667	35.4222	22.4	23.4	35.5	20.9	1	3.81528e-06	1	5.41282e-05
'Pick1'	'WT'	9	9	9	30.1556	42.2778	37	28.5	41.7	37.9	0	0.163109	0	0.603001	0	0.153185	0	0.724871
'Pick1'	'KO'	6	6	6	39.3167	47.2167	43.4167	39.35	48.05	42	0	0.439554	0	0.809557
'Pip5kl1'	'WT'	9	9	9	4.37778	3.84444	10.5222	5.1	4.2	12.2	1	0.0392147	1	0.00345072	0	0.988441	0	0.957475
'Pip5kl1'	'KO'	9	9	9	9.13333	4.54444	10.4667	8.3	3.7	10.2	0	0.0852146	0	0.249996
'Rims1'	'WT'	9	9	9	15.3333	39.6222	59.5556	15.4	40.1	60.2	1	1.11289e-05	1	5.41282e-05	0	0.0642184	1	0.018663
'Rims1'	'KO'	9	9	9	18.3778	40.7333	51.3111	18.2	41.9	49	1	0.0105884	1	0.018663
'Rtn4rl2'	'WT'	9	9	9	24.6	29.3556	23.3556	25	27.1	26.1	0	0.124061	0	0.249996	0	0.88626	0	0.603001
'Rtn4rl2'	'KO'	9	9	9	26.0333	27.8667	22.7333	24.3	24.9	20.6	0	0.309049	0	0.249996
'Rbfox1'	'WT'	9	9	9	93.4	92.3222	88.4111	83.8	79.8	96.1	0	0.714177	0	0.603001	0	0.40661	0	0.0778483
'Rbfox1'	'KO'	9	9	9	90.0333	89.5889	80.9778	91.6	92.2	80.7	0	0.142587	0	0.249996
'Pnkd'	'WT'	9	9	9	24.8667	26.7	35.6	26.4	26.3	36.1	1	0.00436829	1	0.00345072	0	0.910223	0	0.603001
'Pnkd'	'KO'	9	9	9	30.1	25.1889	35.9889	28.5	24.6	33.9	1	0.00181909	1	0.018663
'Sez6l2'	'WT'	9	9	9	11.7111	16.3667	38.8333	11.8	17.3	36.3	1	2.2609e-05	1	5.41282e-05	1	0.0144296	0	0.0778483
'Sez6l2'	'KO'	9	9	9	5.32222	12.4333	27.0333	4.2	12.2	27.6	1	1.78088e-05	1	5.41282e-05
'Snap91'	'WT'	9	9	9	15.4333	29.9778	49.5222	15.9	30.9	50.6	1	0.000163826	1	0.000492104	0	0.164612	0	0.603001
'Snap91'	'KO'	9	9	9	21.9778	35.1778	41.2667	23.2	32.9	41.7	0	0.216231	0	0.249996
'Tmem25'	'WT'	9	9	9	12.0333	20.4444	29.1444	11.9	20.2	29.9	1	0.000308783	1	0.000492104	0	0.970007	0	0.603001
'Tmem25'	'KO'	9	9	9	15.8556	20.8667	29.2556	16	20.4	29.4	1	0.00579093	1	0.018663
'Tmem91'	'WT'	9	9	9	13.0667	24.8222	37.2	13.9	25.1	36.2	1	0.000172372	1	0.000492104	1	0.00111349	1	0.00345072
'Tmem91'	'KO'	9	9	9	13.8778	20.7778	25.7889	13.4	17.7	25.9	0	0.14043	0	0.249996
'Tshz2'	'WT'	6	6	6	2.81667	1.28333	6.53333	3.05	1.55	5.45	1	0.0142831	1	0.0122382	0	0.172383	0	0.318028
'Tshz2'	'KO'	6	6	6	11	6.38333	11.3333	11.4	6	12.1	0	0.178907	0	0.318028
'Tusc5'	'WT'	9	9	9	11.4444	8	35.6111	12.8	8.1	32.5	1	2.89178e-06	1	5.41282e-05	1	3.62307e-06	1	5.41282e-05
'Tusc5'	'KO'	9	9	9	7.66667	7.74444	8.98889	8.2	8.3	9.9	0	0.453166	0	0.249996

## Sheet: E_P22
Gene	Genotype	'ONLNr'	'INLNr'	'GCLNr'	'ONLMean'	'INLMean'	'GCLMean'	'ONLMedian'	'INLMedian'	'GCLMedian'	'ttest2Call'	'ttest2pval'	'KStest2Call'	'KStest2pval'	'WTvsKOttest2Call'	'WTvsKOttest2pval'	'WTvsKOKStest2Call'	'WTvsKOKStest2pval'
'Ankrd13b'	'WT'	9	9	9	9.46667	15.2444	23.6111	9.5	15	26.1	1	0.00246297	1	0.018663	0	0.645963	0	0.603001
'Ankrd13b'	'KO'	9	9	9	13.5667	18.3889	21.6111	11.4	17.2	19.9	0	0.452067	0	0.603001	0	0	0	0
'Cdh4'	'WT'	9	9	9	22.7111	20.2444	17.5	21.3	21.8	16.4	0	0.430383	0	0.603001	1	0.0353622	1	0.0434847
'Cdh4'	'KO'	6	6	6	10.7	9.98333	7.48333	11.3	11.7	5.05	0	0.562151	0	0.318028	0	0	0	0
'Elfn1'	'WT'	9	9	9	20.3111	14.2222	22.2444	20.1	12.7	24.8	1	0.0243372	0	0.0778483	1	0.00310293	1	0.018663
'Elfn1'	'KO'	9	9	9	32.3444	23.7111	8.54444	25.7	17.5	7.6	1	0.00725812	1	0.018663	0	0	0	0
'Eml1'	'WT'	9	9	9	28.8778	12.2111	18.5778	31.6	12.9	19.3	1	0.0116892	1	0.018663	0	0.498442	0	0.603001
'Eml1'	'KO'	9	9	9	35.4333	20.7444	20.8556	39.4	21.8	23.4	0	0.977964	0	0.957475	0	0	0	0
'Foxp2'	'WT'	9	9	9	35.4	22.6889	34.2889	35.9	23.7	33.1	1	0.0120567	1	0.000492104	1	0.0118395	1	0.000492104
'Foxp2'	'KO'	9	9	9	26.2667	20.0222	20.5	27.4	19.8	24.9	0	0.92	0	0.603001	0	0	0	0
'Hpca'	'WT'	9	9	9	24.3333	56.3778	89.7111	24	61.8	95.1	1	0.00144842	1	0.018663	1	0.00646306	1	0.018663
'Hpca'	'KO'	9	9	9	19.4	49.8111	64.4667	18	50.2	70.5	1	0.0138688	1	0.018663	0	0	0	0
'Gabra1'	'WT'	9	9	9	15.3778	36.3667	27.8111	13.4	34.9	27	1	0.0360259	1	0.018663	1	0.0193534	1	0.018663
'Gabra1'	'KO'	9	9	9	21.6111	47.4111	18.0333	25.2	50.6	18.7	1	5.73645e-06	1	5.41282e-05	0	0	0	0
'Grm4'	'WT'	9	9	9	19.8111	38.5111	37.7111	17.7	35.8	39.1	0	0.858683	0	0.249996	0	0.111903	0	0.603001
'Grm4'	'KO'	9	9	9	35.9333	48.8778	44	34.4	48.5	39.9	0	0.216885	0	0.0778483	0	0	0	0
'Plppr3'	'WT'	9	9	9	16.0889	14.2667	16.4667	15.7	15.2	16.7	0	0.53135	0	0.603001	0	0.607809	0	0.603001
'Plppr3'	'KO'	9	9	9	19.0444	23.1333	18.3889	15.3	22.8	16.5	0	0.23583	0	0.603001	0	0	0	0
'Mapk10'	'WT'	9	9	9	12.4444	15.1111	40.2444	13.1	16.6	40.9	1	3.51187e-06	1	5.41282e-05	1	0.000239319	1	0.000492104
'Mapk10'	'KO'	9	9	9	10.4556	19.4889	22.5556	11.3	18.8	21.5	0	0.0988264	0	0.249996	0	0	0	0
'Nptx1'	'WT'	9	9	9	-0.677778	7.06667	43.1	-0.5	6.7	42.1	1	4.50859e-07	1	5.41282e-05	1	0.00416095	1	0.018663
'Nptx1'	'KO'	9	9	9	4.68889	14.2444	27.4778	4.1	12.5	29.9	1	0.000348668	1	0.00345072	0	0	0	0
'Nptx2'	'WT'	9	9	9	-0.466667	3.46667	10.9889	0.7	3.7	12	1	0.0010805	1	0.00345072	0	0.811237	0	0.957475
'Nptx2'	'KO'	9	9	9	9.3	20.3	11.6222	7	16.9	12.7	1	0.016434	1	0.018663	0	0	0	0
'Ntrk1'	'WT'	9	9	9	44.3778	82.7	80.8222	50.2	85.9	81.4	0	0.732268	0	0.603001	0	0.494596	0	0.603001
'Ntrk1'	'KO'	9	9	9	45.5333	82.3111	85.6444	48.1	81.9	88.1	0	0.598128	0	0.249996	0	0	0	0
'Pcdh20'	'WT'	9	9	9	31.7222	30.0111	33.8111	31.7	29.8	32	0	0.29962	0	0.603001	0	0.0908992	0	0.249996
'Pcdh20'	'KO'	9	9	9	28.1778	30.3111	27.9556	24.4	30.7	27.2	0	0.497697	0	0.603001	0	0	0	0
'Pick1'	'WT'	6	6	6	14.2333	22.9	39.2667	10.3	20.3	37.35	1	0.0162798	0	0.0766451	0	0.651977	0	0.983551
'Pick1'	'KO'	9	9	9	17.9222	27.3556	37.2	17.5	26.9	35.8	1	0.00514734	1	0.018663	0	0	0	0
'Pip5kl1'	'WT'	9	9	9	13.4444	5.43333	8.31111	13.3	7.3	6.4	0	0.309099	0	0.603001	0	0.397871	0	0.622804
'Pip5kl1'	'KO'	3	3	3	18.9	4.76667	4.33333	17.9	2.1	3	0	0.934616	0	0.976213	0	0	0	0
'Rims1'	'WT'	9	9	9	24.8222	38.4778	62.2667	26.1	36.7	62.2	1	6.21831e-06	1	0.000492104	1	2.65299e-06	1	5.41282e-05
'Rims1'	'KO'	9	9	9	18.8	26.1111	35.2111	17.4	26.4	35.3	1	0.00922384	1	0.00345072	0	0	0	0
'Rtn4rl2'	'WT'	9	9	9	27.5889	32.5556	16.0778	30.3	36.8	18.1	1	0.000471186	1	0.00345072	0	0.800325	0	0.957475
'Rtn4rl2'	'KO'	9	9	9	27.1222	27.9333	15.3111	30.6	31.2	14.5	1	0.000851148	1	0.00345072	0	0	0	0
'Rbfox1'	'WT'	9	9	9	60.1111	52.5	54.6333	71.7	61.8	50.1	0	0.837555	0	0.603001	0	0.133181	0	0.249996
'Rbfox1'	'KO'	9	9	9	55.2556	55.2222	44.4556	43.5	45.7	44.7	0	0.162153	0	0.603001	0	0	0	0
'Pnkd'	'WT'	9	9	9	14.6333	12.6444	33.8222	13.6	10.4	34.6	1	1.41972e-06	1	0.000492104	1	0.0239188	0	0.0778483
'Pnkd'	'KO'	9	9	9	12.8444	17.4667	25.5333	11.8	19.6	27.2	1	0.0214852	0	0.0778483	0	0	0	0
'Sez6l2'	'WT'	9	9	9	7.33333	7.62222	20.1	9.6	11	19.5	1	0.00814661	0	0.0778483	0	0.770639	0	0.957475
'Sez6l2'	'KO'	9	9	9	14.5222	17.4556	21.1778	12.5	16.8	20.4	0	0.321481	0	0.249996	0	0	0	0
'Snap91'	'WT'	9	9	9	16.2778	31.0667	32.4778	18.5	31.3	32.8	0	0.802532	0	0.603001	0	0.297443	0	0.603001
'Snap91'	'KO'	9	9	9	16.7222	33.5111	36.7444	15.8	34.3	34.2	0	0.386166	0	0.603001	0	0	0	0
'Tmem25'	'WT'	9	9	9	10.5667	17.8889	32.0889	10.5	18.6	30.3	1	0.000327223	1	0.000492104	0	0.0512815	0	0.0778483
'Tmem25'	'KO'	9	9	9	14.6778	24.4444	23.5556	12	18.1	21.2	0	0.857647	0	0.603001	0	0	0	0
'Tmem91'	'WT'	9	9	9	17.8	22.0556	22.7889	15.9	17.6	22	0	0.877062	0	0.249996	0	0.118842	0	0.249996
'Tmem91'	'KO'	9	9	9	24.6222	25.8444	18.0667	15.7	23.3	21.4	0	0.0877594	0	0.603001	0	0	0	0
'Tshz2'	'WT'	9	9	9	9.71111	3.98889	6.16667	4.4	-0.5	4.8	0	0.555219	0	0.0778483	1	0.00268266	1	0.0022138
'Tshz2'	'KO'	6	6	6	3.03333	-1.25	-3.03333	3.05	-1.95	-3	0	0.549162	0	0.318028	0	0	0	0
'Tusc5'	'WT'	9	9	9	9.68889	2.76667	45.5556	10.7	2.8	46.9	1	1.79368e-08	1	5.41282e-05	1	7.04752e-07	1	5.41282e-05
'Tusc5'	'KO'	9	9	9	9.37778	8.92222	10.2444	9.4	7.7	8.9	0	0.620442	0	0.603001	0	0	0	0
